# Supplementary material for: Polymorphic duplicate genes and persistent non-coding sequences reveal heterogeneous patterns of mitochondrial DNA loss in salamanders
Source: BMC Genomics. 2017 Dec 28;18:992. doi: 10.1186/s12864-017-4358-2 (PMC5745709; doi:10.1186/s12864-017-4358-2)
Supplement: Additional file 1: — ClustalW-created multiple sequence alignments for each of the mitochondrial protein-coding genes including two individuals representing each A. hardii gene order. (TXT 45 kb) [file 12864_2017_4358_MOESM1_ESM.txt]

Additional file 1. ClustalW-created multiple sequence alignments for each of the mitochondrial protein-coding genes including two individuals representing each A. hardii gene order.

>Ahar_RAC025
ATGAGCCTAAGCTTTTTTGACCAATTTATAAGTCCCATCCTCATAGGGGTTCCACTTATT
ACCTTATCCTTACTTCTTCCATGATTATTAATTCCAAATCCAACTAATCAATGATGTGGA
AATCGTCTATCATCTCTACAACTTTGATTTTCATGTAATTTAACAAAACAACTTATAAAC
CCCCTCAACTCTAATGGACATAAATGATCACTCCTACTAATTTCCTTAATGGTGTTTATT
ATTTCTATAAATTTATTAGGCTTGCTCCCCTATACTTTTACACCAACAACACAACTATCA
ATAAATTTAGGATTAGCAGCCCCTATATGACTGGCCACTGTAATTCTAGGTCTACGAAAC
CAACCGACCATAACCCTTGGCCATCTTCTGCCAGAAGGCACACCAACCCTACTAATTCCA
ACTCTTATTTTAATTGAAACAATTAGTCTATTTATTCGACCATTAGCATTAGGGGTACGA
CTAACAGCAAACTTAACAGCAGGGCATTTACTAATTCAACTAATTTCCACTGCAATTTTT
ATTCTCTTACCCTTAATACCAATAGTTGCTACTATAACCTTAATAGTCTTATTTTTACTC
ACGCTACTAGAGATTGCCGTAGCAATAATTCAAGCCTATGTTTTTGTATTACTATTAAGT
CTTTATTTACAAGAAAATATTATGCCGCAATTAAACCCGGACCCCTGATTCTTAATTTTC
ACCTTATCATGGTTGATTTATTTAATTATCTTAATAATAAAAGTTATAAATTTTAAATCA
CCAAATGAACCCACAACACAAAATACTTATATAAATAAACCACAACCTTGAAACTGACCA
TGAGCCGTGATAATTACTCGATGATTCTTCTCAACAAATCATAAAGATATTGGCACCCTT
TATCTAATATTTGGTGCCTGGGCCGGCATAGTCGGCACGGCTCTAAGCCTATTAATTCGA
GCAGAATTAAGCCAACCTGGTGCTCTACTAGGAGACGATCAAATTTATAATGTAATCGTA
ACCGCTCATGCCTTTGTGATAATTTTTTTTATGGTAATACCTATTATGATTGGGGGATTT
GGTAACTGATTACTCCCACTAATAATTGGTGCCCCCGACATAGCATTCCCTCGAATAAAC
AATATAAGTTTTTGACTTCTCCCCCCCTCTTTTCTTTTACTATTAGCCTCATCCGGCGTA
GAGGCCGGTGCAGGCACCGGCTGAACGGTCTACCCCCCTCTGGCCAGTAACATAGCACAT
GCTGGGGCTTCTGTAGATTTAGCTATCTTCTCCCTTCACCTGGCCGGAGTATCATCTATT
CTAGGAGCTATTAATTTCATTACTACTTCCATTAATATAAAACCCCCATCTATATCACAA
TATCAAACACCCCTATTCGTGTGATCTGTTTTAATCACTGCCATTCTACTTCTATTATCA
TTACCAGTACTAGCAGCAGGCATTACTATACTTCTTACAGACCGAAATCTTAATACCACC
TTCTTTGACCCCGCAGGGGGAGGAGACCCGGTATTATACCAACATTTATTCTGATTTTTT
GGTCATCCTGAAGTATATATTCTTATTTTACCAGGATTTGGTATAATCTCCCACATTGTT
ACTTATTATTCAGCTAAAAAAGAACCGTTTGGATATATGGGCATGGTCTGAGCAATAATA
TCAATTGGCCTCTTAGGATTTATTGTGTGAGCCCACCACATATTCACAGTTGACCTTAAT
GTTGACACACGAGCTTATTTTACCTCCGCAACAATAATTATTGCTATTCCAACTGGAGTA
AAAGTATTTAGCTGATTAGCAACAATGCACGGAGGATCAATTAAATGAGATGCAGCTATA
CTTTGAGCCCTCGGATTTATTTTTCTTTTTACTGTTGGGGGCCTAACTGGTATTGTATTA
GCTAATTCCTCTTTAGATATTGTGCTACATGACACTTATTATGTAGTAGCCCATTTTCAT
TATGTCTTATCTATAGGTGCCGTTTTTGCTATCATGGGGGGCTTCGTACATTGATTTCCA
CTTTTTTCAGGGTTTACCCTCCATCCGACATGATCAAAAATCCACTTTGGAGTAATATTT
ATTGGAGTAAACTTAACATTCTTTCCCCAACATTTTTTAGGTTTAGCAGGCATACCCCGA
CGATATTCAGACTACCCAGACGCTTATACCCTTTGAAATTCATTATCATCAATCGGATCA
CTTATTTCACTTACAGCAGTCATTATAATAATATTTATTATCTGAGAAGCCTTTGCATCA
AAACGAGAAGTTCTCACTACAGAGCTTACCTCAACAAACATCGAATGATTATATGGATGT
CCTCCACCTTATCATACATTTGAAGAACCATCTTTTGTACAAACAATGGCACACCCATCA
CAGCTAGGCTTTCAAGATGCAGCCTCTCCAATTATAGAAGAACTTCTACACTTCCATGAT
CACGCCCTCATAGCAGTATTTTTAATTAGCGCCCTTGTACTTTATATTATTACTGCTATA
ATGACAACAAAATTAACTAATACCAATACCATAGATGCTCAAGAAATTGAAATAGTATGA
ACAATTATACCTGCCATTATTCTTATCGTTATTGCTCTCCCATCACTACGAATTCTTTAT
CTAATAGATGAAATTAATGACCCCCACCTAACAGTTAAAGCCATCGGCCATCAATGATAT
TGAAGCTATGAATTTACAAACTACGAAGACCTTATATTTGACTCGTATATGATTCCTACA
CAAGATCTTATACCAGGACAGTTTCGCTTACTAGAAGTAGATAATCGTATGGTTGTTCCA
ATAGAATCCCCAATTCGAATATTAATTTCAGCAGAAGACGTATTACACTCATGAGCAGTT
CCCTCTTTAGGAATTAAAACAGATGCCATCCCAGGCCGACTAAATCAAACAACATTTATT
GTGTCTCGACCAGGAATTTTTTATGGACAATGTTCTGAAATTTGTGGGGCAAATCACAGC
TTCATACCTATTGTAGTAGAAACAACACCACTAAATTATTTCCAAAACTGATCCTCCTTC
ATATTAAACTCCATGACACACCAAGCCCATGCTTTTCATATAGTTAACCCAAGCCCCTGA
CCCTTAACGGGAGCCATCGCAGCACTACTACTTACATCTGGCCTAGCAATGTGATTCCAC
TTCGGATCCATAACATTAATAAACTTAGGCTTGATTACTATGATTCTGACAATAATTCAA
TGATGACGAGATATTGTACGAGAAAGCACATTTCAAGGACACCACACTATTCCAGTTCAA
AAGGGGCTTCGCTATGGTATAATCTTATTCATTTCATCCGAAGTCTTATTCTTCTTTGGA
TTTTTTTGAGCATTTTACAATTCAAGTCTTGCACCAACCCCTGAATTAGGAGAATGCTGA
CCGCCAGCAGGAATTATTCCCCTTGACCCATTTGAAGTGCCCTTATTAAATACAGCAGTC
CTACTCGCCTCAGGCGTAACCGTCACATGAGCACACCATAGCATTATGGCAGGAAACCGC
AAAGATGCCTCCCACTCTTTATTTTTAACAGTTGTTTTAGGTTTATATTTTACAACCCTT
CAAGCTATAGAATATTATGAAGCCCCATTTGCTATTGCAGACGGAGTGTATGGCTCAACC
TTCTTTGTGGCCACTGGTTTTCATGGACTTCACGTAATTATTGGCTCCCTTTTTTTATTA
ACCTGTTTAATCCGTCAAATCAATTTTCACTTTACATCTAGTCACCATTTTGGCTTTGAG
GCCGCTGCCTGATACTGGCACTTTGTAGATGTTGTATGATTATTCCTCTATATTTCAATT
TATTGATGAGGATCTATGGCTCACATACTACGTAAAACCCACCCACTACTAAAAATTATT
AATAATTCCTTTATTGATCTACCAACCCCTTCAAATTTATCCTACCTATGAAATTTTGGA
TCTTTATTAGGAGCCTGTCTGATTATGCAAATTATTACCGGCTTATTTTTAGCCATGCAC
TATACAGCAGATACTTCTTCTGCATTTTCATCCGTAGTACACATTTGCCGCGATGTAAAT
TATGGATGAATAATACGAAGCATTCATGCTAACGGAGCCTCATTCTTTTTTATCTGCATC
TACATACACATCGGACGAGGTATTTACTACGGATCATACATATATAAAGAGACCTGAAAT
ATTGGTGTTATTTTATTATTTTTAGTGATGGCAACAGCATTTGTAGGATATGTATTACCT
TGAGGACAAATATCATTCTGAGGTGCTACTGTTATTACCAATCTCCTTTCAGCAATCCCC
TATATAGGAGATATGCTTGTACAATGAATTTGAGGAGGCTTTTCTGTAGATAAGGCTACT
CTTACCCGATTTTTTGCTTTTCACTTCATTTTACCATTTATTATTTCCGGCGCCAGTATT
GTCCACTTATTATTTCTTCATGAAACAGGATCAAATAACCCAATAGGACTAAACTCTAAC
CCTGACAAAATCTCATTCCACCCATACTTTTCACTTAAAGACTTACTAGGGCTTCTAATT
TTAATTCTACTATTAACAATACTGTCTATATTTTCTCCAAACCTTCTTGGTGACCCAGAA
AATTTTACCCCAGCAAACCCCCTAATCACCCCGCCTCACATTCAACCAGAATGATATTTT
TTATTTGCCTACGCAATCTTACGCTCTATTCCAAATAAGCTAGGGGGAGTAATAGCCCTC
CTAGCCTCTATTATAATTTTAATACTAATCCCCCTATTACATACATCTAAACACCGAAGT
TTAATATTCCGTCCAACATCACAAATATTATTTTGATCATTAATTGCAAACACACTTGTA
TTAACTTGAATTGGAGGCCAACCAGTTGAATCACCACTTATTGAAATTGGTCAAGTAGCC
TCTATCCTATATTTTTTACTATTTTTTATTTTATTTCCCATCATAGGCATAATAGAAAAT
AAATTTATAAAATGAATTAATTTATTATTTTATATCATCCCTGTACTCTTGGCGGTAGCA
TTCCTAACCCTTCTTGAACGAAAAGTCTTAGGATATATGCAACTTCGTAAAGGACCTAAT
ATTGTAGGCCCAATAGGCCTCCTCCAACCAATTGCAGACGGACTAAAACTATTTATTAAA
GAACCAATTCGACCAGCAACTTCCTCCCAAACCATGTTTTTACTAATACCTACAATAGCT
CTTACCCTCTCCATATTAATTTGAGTTCCCCTTCCCCTTCCCAATATATTTTCTAGTCTA
AATTTAGGAATCTTGTTTATACTCGCCCTCTCAAGCCTAGCCGTATATTCAATTTTGGGA
TCAGGATGATCCTCAAATTCTAAATATGCCTTAATTGGGGCTCTTCGAGCAGTTGCCCAG
ACAATCTCATATGAAGTAACCCTAGGATTAATTTTACTATGCCTAATTTTAATAACTGGA
GGCTTTATATTATTAAATTTTAATACAACACAAGAATACTTATGATTTCTAGTACCAGCC
TGACCAATAGCCACTATATGATTTATTTCTACCCTCGCAGAGACAAACCGAGCACCATTT
GATTTAACAGAGGGCGAGTCTGAACTCGTATCCGGATTTAATGTAGAATATGCAGGCGGA
CCATTTGCCCTATTTTTTTTAGCAGAATATGCAAATATTTTAATAATAAATGTATTATCC
ACAATTCTTTTTTTAGGAACAACATTCCATCACCTTTACCCAGAACTTTCAACAATTAAT
TTAATTACTAAGGCTTCTATATTATCAATCTTATTCTTATGAATCCGAGCCTCATACCCA
CGATTCCGCTACGATCAACTTATACACCTTGTATGAAAAAACTTTTTACCCATTACAATT
GCAATGACTATACTACATCTATCTATTCCTGTTTTAATAGCAGGTCTCCCCCCAATACCA
ATGAGCCCACATGCCTTATCAATATTGTTGTCAAGTTTATTAGCCGGAACAGTAATTACC
CTTATTAGTAACCATTGATTCCTTGCCTGAATAGGCCTAGAATTAAACACACTAGCAATT
ATTCCACTTATATCTAACGCACATCACCCACGGGCAACGGAGGCAGCCACTAAATATTTT
TTAATTCAAGCCACAACATCCGCCCTCCTATTATTTGCAACAACACTAAATGCCTGATAT
ACTGGAGAATGAACAATTATTAATATACAAGCAACCGCCCCAACACTGATATTGACAATA
GCTTTATTAATTAAATTAGCAGTTGCCCCCTTCCACTTATGAATACCAGATGTAATACAA
GGATTAGACCTAACTACCTGTTTAATTTTGTCAACATGACAAAAACTCGCCCCTATAACA
CTTCTAATCCAAATGGCACCAAAAATAGATTCAACACTACTAATTTCATTAGGATTATTA
TCACTTTTAATTGGGGGATGGGGTGGGTTAAATCAGCTCCAACTTCGAAAAGTCATAGCC
TACTCCTCTATTGCCCATCTTGGTTGAATAATCATAGTATTATCATTTTTACCAAACCTA
GCACTACTTAACCTATTAATTTATTTACTAATAACCACATCTATATTCCTAATAATAATA
AATCTTTCCTCAACTGATATAAATAAAATAACCTCATCATGAATAAAAAATCTTCCCCTT
GCCTCAGCAATAATAATAATCTTAATATCCCTCGGAGGACTTCCACCAACTTCAGGATTT
TTACCTAAATGATTAGTCCTTGAAGAAATTATTAAACAAAACTTAATGCCTCTTGCCACA
ATTACAGCAATCTCAGCCCTACTGAGTTTATTTTTCTACTTACGCCTTTCCTACAGCATA
TCACTAACTACCCCTCCTACACCTTTAAACTCAAAGTTTATATGACGACTAAAAACAAAA
CCTAACCTAATCTTAACTATAATAATTATCACCTCTACTCTTCTTTTACCAATCACACCC
TCAATTTTAAACATGATAATGAACATCTTACTAATATTAATTATTACAATAATTATTTCA
GCTACTTTAATTACTATTGGATTTTGATTACCAATTAATACACCAGACACAGAAAAAGTA
TCTCCATATGAATGCGGATTTGATCCACTAGGATCTGCACGTCTTCCATTTTCAATCCGA
TTCTTTTTAATTGCAATTCTATTCCTCTTATTTGATCTAGAAATCGCCCTATTATTACCA
ACCCCATGAGCTGCTCAGATAATACCATTAAATATATTAGTTTGATCAACAACTATTTTA
CTTCTCCTTACTGTCGGACTTGTTTATGAATGAATGCAAGGAGGATTAGAGTGAGCAGAA
ATGCTAAAAATTATTATCCCAACAACTATAATAATTCCAATAATTTGACTATCGACAATA
AAATGACTATGATTTAATACCATCACTAGTAGCTTTTTTATTGCCTCTATGAGCCTTACC
TTTTTTCTACTTCCATTTGAAATAATAACAATGACAAATAAGTATTTAGGCTTAGACCAA
ATCTCCTCTCCCTTATTAATTCTCACATGCTGACTACTTCCCCTAATAATTTTAGCTAGC
CAAAATCACTTAAAAAAAAATTCTACTAGTCATCAAAAAATATATCTTTCAATATTATCA
ACACTACAAATGGCCCTTATTTTAGCATTCTCATCAACAGAACTCATCTTATTCTATGTT
GCCTTTGAAACTACTTTAATTCCAACACTCATTATTATTACACGATGGGGAAATCAAACA
GAACGCTTAAATGCGGGAATATATTTTTTATTTTATACATTAGCCGGATCTTTACCCCTC
CTAGTTGCCCTCCTTTTTTTATCAACTACTATCGGCTCGCTATCCCTAGAATTTTTAATG
TTTTACCCTAAAATATTTATAATAACAACCACAAATAAAATTCTTTGATTTGGATGTCTT
ATAGCATTTATAGTTAAAATACCACTTTATGGGGCCCACTTATGATTACCAAAAGCCCAT
GTTGAAGCCCCAGTAGCAGGCTCAATAATTTTAGCTGCCATTCTATTGAAGCTAGGGGGG
TATGGAATTATTCGAGTAACACTAATATTTACATCACTAATTGAACTTTCCTACCCATTT
ATTATTTTAGCCCTTTGAGGAGTCTTAATAACTAGTCTAATTTGTATTCGACAAACAGAC
TTGAAATCTCTTATTGCCTATTCTTCAATCAGCCACATAGGGTTAGTGGTGGCTGCTGCC
CTTATTCAAACCCCATGAAGCTTTACAGGAGCAACTATCCTAATAATTTCCCATGGCCTG
ATCTCCTCAGCTCTTTTTTGCTTAGCAAATACTAACTATGAACGAACACACAGTCGAACC
ATGCTCTTAGCCCGAGGACTCCAAACAACACTACCATTAATAGCTAGTTGATGACTACTA
TCTAATTTATTTAATATAGCACTTCCCCCAACCCCCAATCTATGAGGAGAACTAATTATT
ATAGTCTCACTCTTCAACTGATCCCCATGAACTATTCTAATTACAGGACTAGGAACACTT
CTTACTGCGACCTATACCCTATATATGTTTCTCATAACTCAACGGGGCCAACTACCTAAA
CACTTAAAGTATACCCTTCCCACCTTTACCCGAGAACACTGCTTGATAACAATACACCTA
ACGCCAATAATGCTTCTCATATTTAAACCTGAGCTTATCTCAGGAAACTTTATGTCCCCT
ACACTTTTTATATTATATATAACATTTTTATTAAGTATCTCAGGATTAGCCCTTCAACGA
ACCCACTTGCTTTCCACCTTATTGTGTTTAGAGGGAATAATATTAGCATTGTTCTTAGCA
ATATCACTATGAACAAAACAATTAGAGGTCTCTTCATATTTTTCTCTACCCATATTTATG
CTAACCTTCTCAGCTTGTGAAGCCAGCACTGGCTTATCTTTAATGGTAGCCACTACCCGC
ACACATGGATCAAATCACCTGAAAACCCTCAATCTACTACAATGCATGGACCATACATTA
ATCTTTAACTCCTCCCTTATTATATCTCTTTTTTTCCTTATTATCCCCTTAATTTTTAAT
TCGATTAAAAATATTAACTGACACACTCTTGTAAAATCATCAATTAAAACATCTTTCTTT
ATCAGTTTATTACCTTTAATAATTTTTATAAGTCTAGGGGTTGAATCAACAACCACCAGC
TTTAATTTATTTAAAATTTATAATTTTAACATTTCATCCAGCATTAAAATTGATCAATAC
TCAATTTTATTTTTACCAACAGCCCTGTTTGTTACATGAGCAATTCTTGAATTTGCTATA
TGATATATACATGCAGACATAATAATTAACCGATTTTTTAAATACCTATTATTATTCTTA
ATCGCTATAATAATCTTAGTTACATCCAATAACATATTTCAACTATTCATTGGGTGAGAA
GGAGTCGGTATTATATCATTTCTCCTAATTGGCTGATGACACTCCCGAGCAGACGCCAAT
ACCGCCGCAATACAAGCGGTTATATATAATCGAATAGGAGACATTGGACTAATTATTACT
ATAACATGATTTGTAGTAAATACAAACTCATGAGAAATTCAACAAATATTTATATTAACA
AAAGATGAATCTTTTATTCCTCTCCTCGGCCTAATTTTAGCAGCAATGGGAAAGTCTGCT
CAATTTGGATTACACCCCTGACTCCCGGCAGCCATAGAAGGCCCAACCCCAGTATCAGCA
CTATTGCACTCAAGCACTATAGTTGTAGCAGGAATTTTTTTACTAATCCGATTTCAACCA
CTTATGGAACAAAACCCGACATCTTTAATAATTTGTCTATGTCTAGGAGCCCTAACTACC
CTGTTTACAGCCGCCTGCGCCTTAACTCAAAATGATATTAAGAAAATTGTAGCTTTTTCA
ACATCAAGTCAACTAGGATTAATAATAGTTACTATTGGACTAAATCAACCACAGCTGGCA
TTTTTTCATATTTGTACCCACGCCTTTTTTAAAGCAATACTATTTTTATGCTCAGGATCC
ATTATTCATAGCCTAAACGACGAACAAGATATTCGAAAGATAGGAGGACTACAAAAAGCA
CTCCCAATTACTACAACCTGCCTCACTATCGGCAGTTTAGCATTAACGGGCACCCCCTAC
CTATCAGGATTTTTTTCTAAAGATGCAATTATTGAATCAATAAATATATCTAACCTAAAC
TGTTGATCTTTAATTATTACATTAATTGCCACCTCATTCACTGCCGTTTATAGCTTCCGA
ATTATTTTCTTTTCCTCAATAAATTTCCCACGACTAACCCCCCTAAACCCTATTAATGAA
AACAATAAAATAATTACAAACCCTATTAAACGTTTAGCCTGAGGTAGTATAATTATAGGC
TTATTAATTATTATAAATATAACCCCTATAAAACCACAAATTATAACAATACCTCTACTT
TTAAAAATATCAGCCTTGATAGTTACTATTATAGGACTAGTTATTGCAACTGATATACTT
AAAATAACTTCAGACCTGATAACTAAAACTAAAACACACACATTCTTAAATATATTAGCA
TTCTTTCCTCAAATTACTCACCGTCTCTCACCAAAATCAAAAATATTAGTAGGACAAAAC
TTAGCTACTATTCTTACAGACTCTACCTGATATGAAAAATATGGTCCTAAAGGCATCTCA
AATCAACAGATATTATATATCAAAATTACCACGGCCATTCAAACAGGATTAATTAAAAAT
TATATGTTAATACTCGTCATCATGGTTTATGTAGGTTTTTTAGCTTTGGTTGGGTTGATC
ATGGGTTTTATTGCTGTGGCTTCAAATCCATCTCCTTATTATGCTGCTTTGGGTTTGGTA
TTGGGTGCTGTTTGTGGGTGTTGAATTTTAGTTGATTTTGGTATTTCCTTTTTATCCCTT
GTATTATTGTTAATCTATTTGGGTGGCATGCTAGTTGTGTTTGCTTATTCTGCCTCTTTG
GCGGCTGAGCCTTACCCTGAGGCTTGAGGGAGTTGGTCTGTTTTAGTTTATGTTTTCGTG
TATACGGTAGGGGTTATTATATGTTATATAATAGTTTGTAATACATATTACTTTGAGGGT
CTATTTTCTGGGATAGGGGAAGAATTTGGTGTAATAGTTTATGATTTTAGTGGGGTTGGG
TTGATATATACTTTAGGCGTGGTTTTTTTAATAATCTCTGGGTGAGCTCTTCTTTTAACC
TTGTTTGTGGTGCTAGAGGTTACTCGGGGGGTATCTCGGGGTTCTTTGCGTGCCGTA
>Ahardii20
ATGAGCCTAAGCTTTTTTGACCAATTTATAAGTCCCATCCTCATAGGGGTTCCACTTATT
ACCTTATCCTTACTTCTTCCATGATTATTAATTCCAAATCCAACTAATCAATGATGTGGA
AATCGTCTATCATCTCTACAACTTTGATTTTCATGTAATTTAACAAAACAACTTATAAAC
CCCCTCAACTCTAATGGACATAAATGATCACTCCTACTAATTTCCTTAATGGTGTTTATT
ATTTCTATAAATTTATTAGGCTTGCTCCCCTATACTTTTACACCAACAACACAACTATCA
ATAAATTTAGGATTAGCAGCCCCTATATGACTGGCCACTGTAATTCTAGGTCTACGAAAC
CAACCGACCATAACCCTTGGCCATCTTCTGCCAGAAGGCACACCAACCCTACTAATTCCA
ACTCTTATTTTAATTGAAACAATTAGTCTATTTATTCGACCATTAGCATTAGGGGTACGA
CTAACAGCAAACTTAACAGCAGGGCATTTACTAATTCAACTAATTTCCACTGCAATTTTT
ATTCTCTTACCCTTAATACCAATAGTTGCTACTATAACCTTAATAATATTATTTTTACTC
ACGCTACTAGAGATTGCCGTAGCAATAATTCAAGCCTATGTTTTTGTATTACTATTAAGT
CTTTATTTACAAGAAAATATTATGCCGCAATTAAACCCGGACCCCTGATTCTTAATTTTC
ACCTTATCATGGTTGATTTATTTAATTATCTTAATAATAAAAGTTATAAATTTTAAATCA
CCAAATGAACCCACAACACAAAATACTTATATAAATAAACCACAACCTTGAAACTGACCA
TGAGCCGTGATAATTACTCGATGATTCTTCTCAACAAATCATAAAGATATTGGCACCCTT
TATCTAATATTTGGTGCCTGGGCCGGCATAGTCGGCACGGCTCTAAGCCTATTAATTCGA
GCAGAATTAAGCCAACCTGGTGCTCTACTAGGAGACGATCAAATTTATAATGTAATCGTA
ACCGCTCATGCCTTTGTGATAATTTTTTTTATGGTAATACCTATTATGATTGGGGGATTT
GGTAACTGATTACTCCCACTAATAATTGGTGCCCCCGACATAGCATTCCCTCGAATAAAC
AATATAAGTTTTTGACTTCTCCCCCCCTCTTTTCTTTTACTATTAGCCTCATCCGGCGTA
GAGGCCGGTGCAGGCACCGGCTGAACGGTCTACCCCCCTCTGGCCAGTAACATAGCACAT
GCTGGGGCTTCTGTAGATTTAGCTATCTTCTCCCTTCACCTGGCCGGAGTATCATCTATT
CTAGGAGCTATTAATTTCATTACTACTTCCATTAATATAAAACCCCCATCTATATCACAA
TATCAAACACCCCTATTCGTGTGATCTGTTTTAATCACTGCCATTCTACTTCTATTATCA
TTACCAGTACTAGCAGCAGGCATTACTATACTTCTTACAGACCGAAATCTTAATACCACC
TTCTTTGACCCCGCAGGGGGAGGAGACCCGGTATTATACCAACATTTATTCTGATTTTTT
GGTCATCCTGAAGTATATATTCTTATTTTACCAGGATTTGGTATAATCTCCCACATTGTT
ACTTATTATTCAGCTAAAAAAGAACCGTTTGGATATATGGGCATGGTCTGAGCAATAATA
TCAATTGGCCTCTTAGGATTTATTGTGTGAGCCCACCACATATTCACAGTTGACCTTAAT
GTTGACACACGAGCTTATTTTACCTCCGCAACAATAATTATTGCTATTCCAACTGGAGTA
AAAGTATTTAGCTGATTAGCAACAATGCACGGAGGATCAATTAAATGAGATGCAGCTATA
CTTTGAGCCCTCGGATTTATTTTTCTTTTTACTGTTGGGGGCCTAACTGGTATTGTATTA
GCTAATTCCTCTTTAGATATTGTGCTACATGACACTTATTATGTAGTAGCCCATTTTCAT
TATGTCTTATCTATAGGTGCCGTTTTTGCTATCATGGGGGGCTTCGTACATTGATTTCCA
CTTTTTTCAGGGTTTACCCTCCATCCGACATGATCAAAAATCCACTTTGGAGTAATATTT
ATTGGAGTAAACTTAACATTCTTTCCCCAACATTTTTTAGGTTTAGCAGGCATACCCCGA
CGATATTCAGACTACCCAGACGCTTATACCCTTTGAAATTCATTATCATCAATCGGATCA
CTTATTTCACTTACAGCAGTCATTATAATAATATTTATTATCTGAGAAGCCTTTGCATCA
AAACGAGAAGTTCTCACTACAGAGCTTACCTCAACAAACATCGAATGATTATATGGATGT
CCTCCACCTTATCATACATTTGAAGAACCATCTTTTGTACAAACAATGGCACACCCATCA
CAGCTAGGCTTTCAAGATGCAGCCTCTCCAATTATAGAAGAACTTCTACACTTCCATGAT
CACGCCCTCATAGCAGTATTTTTAATTAGCGCCCTTGTACTTTATATTATTACTGCTATA
ATGACAACAAAATTAACTAATACCAATACCATAGATGCTCAAGAAATTGAAATAGTATGA
ACAATTATACCTGCCATTATTCTTATCGTTATTGCTCTCCCATCACTACGAATTCTTTAT
CTAATAGATGAAATTAATGACCCCCACCTAACAGTTAAAGCCATCGGCCATCAATGATAT
TGAAGCTATGAATTTACAAACTACGAAGACCTTATATTTGACTCGTATATGATTCCTACA
CAAGATCTTATACCAGGACAGTTTCGCTTACTAGAAGTAGATAATCGTATGGTTGTTCCA
ATAGAATCCCCAATTCGAATATTAATTTCAGCAGAAGACGTATTACACTCATGAGCAGTT
CCCTCTTTAGGAATTAAAACAGATGCCATCCCAGGCCGACTAAATCAAACAACATTTATT
GTGTCTCGACCAGGAATTTTTTATGGACAATGTTCTGAAATTTGTGGGGCAAATCACAGC
TTCATACCTATTGTAGTAGAAACAACACCACTAAATTATTTCCAAAACTGATCCTCCTTC
ATATTAAACTCCATGACACACCAAGCCCATGCTTTTCATATAGTTAACCCAAGCCCCTGA
CCCTTAACGGGAGCCATCGCAGCACTACTACTTACATCTGGCCTAGCAATGTGATTCCAC
TTCGGATCCATAACATTAATAAACTTAGGCTTGATTACTATGATTCTGACAATAATTCAA
TGATGACGAGATATTGTACGAGAAAGCACATTTCAAGGACACCACACTATTCCAGTTCAA
AAGGGGCTTCGCTATGGTATAATCTTATTCATTTCATCCGAAGTCTTATTCTTCTTTGGA
TTTTTTTGAGCATTTTACAATTCAAGTCTTGCACCAACCCCTGAATTAGGAGAATGCTGA
CCGCCAGCAGGAATTATTCCCCTTGACCCATTTGAAGTGCCCTTATTAAATACAGCAGTC
CTACTCGCCTCAGGCGTAACCGTCACATGAGCACATCATAGCATTATGGCAGGAAACCGC
AAAGATGCCTCCCACTCTTTATTTTTAACAGTTGTTTTAGGTTTATATTTTACAACCCTT
CAAGCTATAGAATATTATGAAGCCCCATTTGCTATTGCAGACGGAGTGTATGGCTCAACC
TTCTTTGTGGCCACTGGTTTTCATGGACTTCACGTAATTATTGGCTCCCTTTTTTTATTA
ACCTGTTTAATCCGTCAAATCAATTTTCACTTTACATCTAGTCACCATTTTGGCTTTGAG
GCCGCTGCCTGATACTGGCACTTTGTAGATGTTGTATGATTATTCCTCTATATTTCAATT
TATTGATGAGGATCTATGGCTCACATCCTACGTAAAACCCACCCACTACTAAAAATTATT
AATAATTCCTTTATTGATCTACCAACCCCTTCAAATTTATCCTACCTATGAAATTTTGGA
TCTTTATTAGGGGCCTGTCTGATTATGCAAATTATTACCGGCTTATTTTTAGCCATGCAC
TATACAGCAGATACTTCTTCTGCATTTTCATCCGTAGTACACATTTGCCGCGATGTAAAT
TATGGATGAATAATACGAAGCATTCATGCTAACGGAGCCTCATTCTTTTTTATCTGCATC
TACATACACATCGGACGAGGTATTTACTACGGATCATACATATATAAAGAGACCTGAAAT
ATTGGTGTTATTTTATTATTTTTAGTGATGGCAACAGCATTTGTAGGATATGTATTACCT
TGAGGACAAATATCATTCTGAGGTGCTACTGTTATTACCAACCTCCTTTCAGCAATCCCC
TATATAGGAGATATGCTTGTACAATGAATTTGAGGAGGCTTTTCTGTAGATAAGGCTACT
CTTACCCGATTTTTTGCTTTTCACTTCATTTTACCATTTATTATTTCCGGCGCCAGTATT
GTCCATTTATTATTTCTTCATGAAACAGGATCAAATAACCCAATAGGACTAAACTCTAAC
CCTGACAAAATCTCATTCCACCCATACTTTTCACTTAAAGACTTACTAGGGCTTCTAATT
TTAATTCTACTATTAACAATACTATCTCTATTTTCTCCAAACCTTCTTGGTGACCCAGAA
AATTTTACCCCGGCCAACCCCCTAGTCACCCCGCCTCACATTCAACCAGAATGATATTTT
TTATTTGCCTACGCAATTTTACGTTCTATTCCAAATAAGCTAGGGGGAGTAATAGCCCTC
CTAGCCTCTATTATAATTCTAATATTAATCCCCCTATTACATACATCTAAACACCGAAGT
TTAATATTCCGCCCAACAACACAAATATTATTTTGATCATTAATTGCAAACACACTTGTA
TTAACTTGAATTGGAGGCCAACCAGTTGAATCACCACTTATTGAAATTGGTCAAGTAGCC
TCTATCCTCTACTTTATAGTATTTTTTATTTTATTTCCCATCACGGGCATAATAGAAAAT
AAATTTATAAAATGAATTAATTTATTATTTTATATCATCCCTGTACTTTTGGCGGTAGCA
TTCCTAACCCTTCTTGAACGAAAAATCTTAGGATATATGCAACTTCGTAAAGGACCTAAT
ATTGTAGGCCCAATAGGCCTCCTCCAACCAATTGCAGACGGACTAAAACTATTTATTAAA
GAACCAATTCGACCAGCAACTTCCTCCCAAACCATGTTTTTACTAATACCTACAATAGCT
CTTACCCTCTCCATATTAATTTGAGTTCCCCTTCCCCTTCCCAATATATTTTCTAGTCTA
AATTTAGGAATCTTGTTTATACTCGCCCTCTCAAGCCTAGCCGTATATTCAATTTTGGGA
TCAGGATGATCCTCAAATTCTAAATATGCCTTAATTGGGGCTCTTCGAGCAGTTGCCCAG
ACAATCTCATATGAAGTAACCCTAGGATTAATTTTACTATGCCTAATTTTAATAACTGGA
GGCTTTATATTATTAAATTTTAATACAACACAAGAATACTTATGATTTCTAGTACCAGCC
TGACCAATAGCCACTATATGATTTATTTCTACCCTCGCAGAGACAAACCGAGCACCATTT
GATTTAACAGAGGGCGAGTCTGAACTCGTATCCGGATTTAATGTAGAATATGCAGGCGGA
CCATTTGCCCTATTTTTTTTAGCAGAATATGCAAATATTTTAATAATAAATGTATTATCC
ACAATTCTTTTTTTAGGAACAACATTCCATCACCTTTACCCAGAACTATCAACAATTAAT
TTAATTACTAAGGCTTCTATATTATCAATCTTATTCTTATGAATCCGAGCCTCATACCCA
CGATTCCGCTACGATCAACTTATACACCTTGTATGAAAAAACTTTTTACCCATTACAATT
GCAATGACTATACTACATCTATCTATTCCTGTTTTAATAGCAGGTCTCCCCCCAATACCA
ATGAGCCCACATGCCTTATCAATATTGTTGTCAAGTTTATTAGCCGGAACAGTAATTACC
CTTATTAGTAACCATTGATTCCTTGCCTGAATAGGCCTAGAATTAAACACACTAGCAATT
ATTCCACTTATATCTAACGCACATCACCCACGGGCAACGGAGGCAGCCACTAAATATTTT
TTAATTCAAGCCACAACATCCGCCCTCCTATTATTTGCAACAACACTAAATGCCTGATAT
ACTGGAGAATGAACAATTATTAATATACAAGCAACCGCCCCAACACTGATATTGACAATA
GCTTTATTAATTAAATTAGCAGTTGCCCCCTTCCACTTATGAATACCAGATGTAATACAA
GGATTAGACCTAACTACCTGTTTAATTTTGTCAACATGACAAAAACTCGCCCCTATAACA
CTTCTAATCCAAATGGCACCAAAAATAGATTCAACACTACTAATTTCATTAGGATTATTA
TCACTTTTAATTGGGGGATGGGGTGGGTTAAATCAGCTACAACTTCGAAAAGTCATAGCC
TACTCCTCTATTGCCCATCTTGGTTGAATAATCATAGTATTATCATTTTTACCAAACCTA
GCACTACTTAACCTATTAATTTATTTACTAATAACCACATCTATATTCCTAATAATAATA
AATCTTTCCTCAACTGATATAAATAAAATAGCCTCATCATGAATAAAAAATCTTCCCATT
GCCTCAGCAATAATAATAATCTTAATATCCCTCGGAGGACTTCCACCAACTTCAGGATTT
TTACCTAAATGATTAGTCCTTGAAGAAATTATTAAACAAAACTTAATGCCTCTTGCCACA
ATTACAGCAATCTCAGCCCTACTGAGTTTATTTTTCTACTTACGCCTTTCCTACAGCATA
TCACTAACTACCCCTCCTACACCTTTAAACTCAAAGTTTATATGACGACTAAAAACAAAA
CCTAACCTAATCTTAACTATAATAATTATCACCTCTACTCTTCTTTTACCAATCACACCC
TCAATTTTAAACATGATAATGAACATCTTACTAATATTAATTATTACAATAATTATCTCA
GCTACTTTAATTACTATTGGATTTTGATTACCAATTAATACACCAGACACAGAAAAAGTA
TCTCCATATGAATGCGGATTTGATCCACTAGGATCTGCACGTCTTCCATTTTCAATCCGA
TTCTTTTTAATTGCAATTCTATTCCTCTTATTTGATCTAGAAATCGCCCTATTATTACCA
ACCCCATGAGCTGCTCAGATAATACCATTAAATATATTAGTTTGATCAACAACTATTTTA
CTTCTCCTTACTGTCGGACTTGTTTATGAATGAATGCAAGGAGGATTAGAGTGAGCAGAA
ATGCTAAAAATTATTATCCCAACAACTATAATAATTCCAATAATTTGACTATCAACAATA
AAATGACTATGATTTAATACCATCACTAGTAGCTTTTTTATTGCCTCTATAAGCCTTACC
CTTTTTCTACTTCCATTTGAAGTAATAACAATGACAAATAAGTATTTAGGCTTAGACCAA
ATCTCCTCCCCCTTATTAATTCTCACATGCTGACTACTTCCCCTAATAATTTTAGCTAGC
CAAAATCACTTAAAAAAAAATTCTACTAGTCACCAAAAAATATATCTTTCAATATTATCA
ACACTACAGATGGCCCTTATTTTAGCATTCTCATCAACAGAACTCACCTTATTCTATGTT
GCCTTTGAAACTACTTTAATTCCAACACTCATTATTATTACACGATGGGGAAATCAAACA
GAACGCTTAAATGCGGGAATATATTTTTTATTTTATACATTAGCCGGATCTTTACCCCTC
CTAGTTGCCCTCCTTTTTTTATCAACTACTATCGGCTCGCTATCCCTAGAATTTTTAATG
TTTTACCCTAAAATATTTATAATAACAACCACAAATAAAATTCTTTGATTTGGATGCCTT
ATAGCATTTATAGTTAAAATACCACTTTATGGGGCCCACTTATGATTACCAAAAGCCCAT
GTTGAAGCCCCAGTAGCAGGCTCAATAATTTTAGCTGCCATTCTATTGAAGCTAGGGGGA
TATGGAATTATTCGAGTAACACTAATATTTACATCACTAATTGAACTTTCCTACCCATTT
ATTATTTTAGCCCTTTGAGGGGTCTTAATAACTAGTCTAATTTGTATTCGACAAACAGAC
TTGAAATCTCTTATTGCCTATTCTTCAATCAGCCACATAGGGTTAGTAGTGGCTGCTGCC
CTTATTCAAACCCCATGAAGCTTTACAGGGGCAACTATCCTAATAATTTCTCATGGCCTG
ATCTCCTCAGCTCTTTTTTGTTTAGCAAATACCAACTATGAACGAACACACAGTCGAACC
ATGCTCTTAGCCCGAGGACTCCAAACAACACTGCCATTAATAGCTAGTTGATGACTACTA
TCTAATTTGTTTAATATAGCGCTCCCCCCAACCCCCAATCTCTGAGGAGAACTGATTATT
ATAGTCTCACTCTTCAACTGATCCCCATGAACTATTCTAATTACAGGACTAGGAACACTT
CTTACTGCGGCCTATACCCTATATATGTTTCTCATAACTCAGCGGGGCCATCTACCTAAA
CACTTAAAGTATGCCCTTCCCACCTTTACCCGAGAACACTGCTTGATAACAATACACCTA
ACACCAATAATGCTTCTCATATTTAAACCTGAGCTTATCTCAGGAAACTTTATGTCCCCT
ACACTTTTTATATTATATATAACATTTTTATTAAGTATCTCAGGATTAGCCCTTCAACGA
ACCCACTTGCTTTCCNCCTTATTGTGTTTAGAGGGAATAATATTAGCATTGTTCTTAGCA
ATATCACTATGAACAAAACAATTAGAGGTCTCTTCATATTTTCCTCTACCCATATTTATG
CTAACCTTCTCGGCTTGTGAAGCCAGCACTGGTTTATCTTTAATAGTAGCCACTACCCGC
ACACATGGATCAAATCACCTAAAAACCCTCAATCTACTACAATGCATGGACCATACATTA
ATCTTTAACTCCTCCCTTATTATATCTCTTTTTTTCCTTATTATCCCCTTAATTTTTAAT
TCAACTAAAAATATTAACTGACACACTCTTGTAAAATCATCAATTAAAACATCTTTCTTT
ATCAGTTTATTACCTTTAATAATTTTTATAAGTCTAGGGGTTGAATCAACAACCACCAGC
TTTAATTTATTTAAAATTTATAATTTTAATATTTCATCCAGCATTAAAATTGATCAATAC
TCAATTTTATTTTTACCAACAGCCCTGTTTGTTACATGAGCAATTCTTGAATTTGCTATA
TGATATATACATGCAGACATGATAATTAACCGATTTTTTAAGTACCTATTATTATTCTTA
ATTGCTATAATAATCTTAGTTACATCCAATAACATATTTCAACTATTCATTGGGTGAGAA
GGAGTCGGTATTATATCATTTCTCCTAATTGGCTGATGACACTCCCGAGCAGACGCCAAT
ACCGCCGCAATACAAGCGGTTATGTATAATCGAATAGGAGATATTGGACTAATTATTACC
ATAACATGATTTGTAGTAAATACAAACTCATGAGAAATTCAACAAATATTTATATTAACA
AAAGATGAATCTTTTATTCCTCTCCTCGGCCTAATTTTAGCAGCAATGGGGAAGTCTGCT
CAATTTGGACTACACCCCTGACTCCCGGCAGCCATAGAAGGCCCAACCCCAGTATCAGCA
CTATTACACTCAAGCACTATAGTTGTAGCAGGAATTTTTTTACTAATCCGATTTCAACCA
CTTATGGAACAAAATCCAACATCTTTAATAATTTGTCTATGTCTCGGAGCCCTAACTACC
CTATTTACAGCCGCCTGCGCCTTAACTCAAAATGATATTAAGAAAATTGTAGCTTTTTCA
ACATCAAGTCAACTAGGATTAATAATAGTTACTATTGGACTAAATCAACCACAGCTGGCA
TTTTTTCATATTTGTACCCACGCCTTTTTTAAAGCAATACTATTTTTATGCTCAGGGTCC
ATTATTCATAGCCTAAACGACGAACAAGATATTCGAAAGATAGGAGGACTACAAAAAGCA
CTCCCAATTACTACAACCTGCCTCACTATCGGCAGTTTAGCATTAACGGGCACCCCCTAT
CTATCAGGATTTTTTTCTAAAGATGCAATTATTGAATCAATAAATATATCTAACCTAAAC
TGTTGATCTTTAATTATTACATTAATTGCCACCTCATTCACTGCCGTTTATAGCTTCCGA
ATTATTTTCTTTTCCTCAATAAATTTCCCACGACTAACCCCCCTAAACCCTATTAATGAA
AACAATAAAATAATTACAAACCCTATTAAACGTTTGGCCTGAGGTAGTATAATTATAGGC
TTATTAATTATTACAAATATAACCCCTATAAAACCACAAATTATAACAATACCTCTATTT
TTAAAAATATCAGCCTTGATAGTTACTATTATAGGACTAGTTATTGCAACTGATATACTT
AAAATAACTTCAGACCTGATAACTAAAACTAAAACATACACATTCTTAAATATATTAGTA
TTCTTTCCTCAAATTACTCACCGTCTCTCACCAAAATCAAAAATATTAATAGGACAAAAC
TTAGCTACTATTCTTACAGACTCTACCTGATATGAAAAATATGGTCCTAAAGGCATCTCA
AATCAACAAATATTATCTATCAAAATTACCACGGCCATTCAAACAGGGTTAATTAAAAAT
TATATATTAATACTCTTCATCATGATTTATGTAGGTTTTTTAGCTTTGGTTGGGTTGATC
ATGGGTTTTATTGCTGTGGCTTCAAATCCATCTCCTTATTATGCTGCTTTGGGTTTGGTA
TTGGGTGCTGTTTGTGGGTGTTGAATTTTAGTTGATTTTGGTATTTCCTTTTTATCCCTT
GTATTATTGTTAATCTATTTGGGTGGCATGCTAGTTGTGTTTGCTTATTCTGCCTCTTTG
GCGGCTGAGCCTTACCCTGAGGCTTGAGGGAGTTGGTCTGTTTTAGTTTATGTTTTCGTG
TATACGGTAGGGGTTATTATATGTTATATAATAGTTTGTAATACATATTACTTTGAGGGT
CTATTTTCTGGGATAGGGGAAGAATTTGGTGTAATAGTTTATGATTTTAGTGGGGTTGGG
TTGATATATACTTTAGGCGTGGTTTTTTTAATAATCTCTGGGTGAGCTCTTCTTTTAACC
TTGTTTGTGGTGCTAGAGGTTACTCGGGGGGTATCTCGGGGTTCTTTGCGTGCCGTA
>Ahar_RAC042
ATGAGCCTAAGCTTTTTTGACCAATTTATAAGTCCTATCCTTATGGGGATTCCACTTATT
ACCTTATCCTTATTTCTTCCATGATTATTAATTCCAAATCCAACTAATCAATGATGTGGA
AATCGTCTATCATCTCTACAACTTTGATTTTCATGTAATTTAACAAAACAACTTATAAGC
CCCCTCAACTCTAATGGACATAAATGATCACTCCTACTAATTTCATTAATGGTATTTATT
ATCTCTATAAATTTATTAGGCTTGCTCCCTTATACTTTTACACCAACAACACAACTATCA
ATAAATTTAGGATTAGCAGCCCCTATATGATTAGCCACTGTAATTCTAGGTCTACGCAAC
CAACCGACCATAACCCTTGGCCATCTTCTGCCAGAAGGCACACCAACCCTACTAATTCCA
ACTCTTATTTTAATTGAGACAATTAGTCTATTTATTCGACCATTAGCATTGGGGGTACGA
CTAACAGCAAACTTAACAGCAGGACATTTACTAATTCAACTAATTTCCACTGCAATTTTT
ATTCTCTTACCCTTAATACCAATAGTTGCTACTCTAACCTTAATAGTCTTATTTTTACTC
ACACTGCTAGAGATTGCCGTAGCAATAATTCAAGCCTATGTTTTTGTATTATTATTAAGT
CTTTATTTACAAGAAAATATTATGCCGCAATTAAACCCGGACCCCTGATTCTTAATTTTC
ACCTTATCATGGTTGATTTATTTAATTATCTTAACAATAAAAGTTATAAATTTTAAATCA
CCAAATGAGCCCGCAACACAAAATACTTATATAAATAAACCACAGCCTTGAAACTGACCA
TGAGCCGTGATAATTACTCGATGATTCTTCTCAACAAATCATAAAGATATTGGCACCCTT
TATCTAATATTTGGTGCCTGGGCCGGCATAGTCGGCACGGCTCTAAGCCTATTAATTCGA
GCGGAATTAAGCCAACCTGGTGCTCTGCTAGGAGACGATCAAATTTATAATGTAATCGTA
ACCGCTCATGCCTTTGTAATAATTTTTTTTATGGTAATACCTATTATGATTGGGGGGTTT
GGTAACTGATTGCTCCCACTAATAATTGGTGCCCCCGACATAGCATTCCCTCGAATAAAC
AATATAAGTTTTTGACTTCTCCCTCCCTCTTTTCTTTTACTATTAGCCTCATCCGGCGTA
GAGGCCGGTGCAGGCACCGGCTGAACGGTCTATCCTCCTCTGGCCAGTAACATAGCACAT
GCTGGGGCTTCTGTAGATTTAACTATCTTCTCCCTTCACCTAGCCGGAGTATCATCTATT
CTAGGAGCTATTAATTTCATTACTACTTCCATTAATATAAAACCCCCATCTATATCACAG
TATCAAACACCCCTATTCGTGTGATCTGTTTTAATCACTGCTATTCTACTTCTATTATCA
TTGCCAGTACTGGCAGCAGGCATTACTATACTTCTTACAGACCGAAATCTTAATACCACC
TTCTTTGATCCCGCTGGGGGAGGGGACCCGGTATTATACCAACATTTATTCTGATTTTTT
GGTCATCCTGAAGTATATATTCTTATCTTACCCGGATTTGGTATAATCTCCCATATTGTT
ACTTATTATTCAGCTAAAAAAGAGCCGTTTGGATATATGGGCATGGTCTGAGCAATAATA
TCAATTGGCCTCTTAGGATTTATTGTGTGGGCCCACCACATATTCACAGTTGATCTTAAT
GTTGACACACGAGCTTATTTTACCTCCGCAACAATAATTATTGCCATTCCAACTGGGGTA
AAAGTATTTAGCTGATTAGCAACAATGCACGGAGGATCAATTAAATGAGATGCGGCTATA
CTTTGAGCCCTTGGGTTTATTTTTCTTTTTACTGTCGGGGGCCTAACTGGTATTGTATTA
GCTAATTCCTCTTTAGATATTGTGTTACATGACACTTATTATGTAGTAGCCCATTTTCAT
TATGTCTTATCTATAGGTGCCGTTTTTGCTATCATGGCAGGCTTCGTACATTGATTTCCA
CTTTTTTCAGGTTTTACCCTCCATCCAACATGATCAAAAATCCACTTTGGAGTAATATTT
ATTGGAGTAAACTTAACATTCTTTCCCCAACATTTTTTAGGTTTAGCAGGCATACCCCGA
CGATATTCAGACTATCCAGACGCTTATACCCTTTGAAACTCATTATCATCAATCGGATCA
CTTATTTCACTTGTAGCAGTCATTATAATAATATTTATTATCTGAGAAGCCTTCGCATCA
AAACGAGAAGTTCTCACTACAGAGCTTACCTCAACAAACATCGAGTGATTATATGGATGT
CCCCCACCTTATCATACATTTGAAGAGCCATCTTTTGTACAAACAATGGCACACCCATCA
CAGCTAGGCTTTCAAGATGCAGCCTCTCCAATTATAGAAGAACTTCTATACTTCCATGAT
CACGCCCTCATAGCAGTATTTTTAATTAGCACCCTCGTACTTTATATTATTTCTGCTATA
ATGACAACAAAATTGACTAATACCAATGCCATAGATGCTCAAGAAATTGAAATAGTATGA
ACAATTATACCTGCCATTATTCTTATCGTTATTGCTCTCCCATCACTACGAATTCTTTAT
CTAATAGATGAAATTAATGACCCCCACCTAACAGTTAAAGCCATCGGCCATCAATGATAT
TGAAGCTATGAGTTTACAAACTACGAAGACCTTATATTTGACTCGTATATGATTCCTACA
CAAGATCTTATACCAGGACAGTTTCGCTTACTAGAAGTAGATAATCGTATGGTTGTTCCA
ATAGAATCCCCAATTCGAATATTAATTTCAGCAGAAGACGTATTACACTCATGAGCAGTT
CCCTCTTTAGGAATTAAAACAGACGCCATCCCAGGCCGACTAAATCAAACAACATTTATT
GTGTCTCGACCAGGAATTTTTTATGGACAATGTTCTGAAATTTGTGGGGCAAATCACAGC
TTCATACCTATTGTAGTAGAAACAACACCACTAAATTATTTCCAAAACTGATCCTCCTTC
ATATTAAACTCCATGACACACCAAGCTCATGCTTTTCATATAGTTGACCCAAGCCCTTGA
CCATTAACGGGAGCCATCGCAGCACTACTACTTACATCTGGCCTAGCAATGTGATTTCAC
TTCGGATCCATAACATTAATAAATTTAGGCTTGATTACTATGATTCTGACAATAATTCAA
TGATGACGAGATATTGTACGAGAAGGCACATTTCAAGGACACCACACTATTCCAGTTCAA
AAGGGGCTTCGCTATGGTATAATCTTATTCATTTCATCCGAAGTCTTATTCTTCTTTGGA
TTTTTTTGAGCATTTTATAATTCAAGTCTTGCACCAACCCCTGAATTAGGAGAATGCTGA
CCGCCAGCAGGAATTATTCCCCTTGACCCATTTGAAGTACCCTTATTAAATACAGCAGTC
CTACTTGCCTCAGGCGTAACCGTTACATGAGCACACCATAGCATTATGGCAGGAAACCGC
AAAGATGCCTCCCACTCTTTATTTTTAACAGTCATTTTAGGTTTATATTTTACAGCCCTT
CAAGCTATAGAATATTATGAAGCCCCATTTGCTATTGCAGACGGAGTGTATGGCTCAACC
TTCTTTGTAGCCACTGGTTTTCATGGACTTCACGTAATTATTGGCTCCCTTTTTTTATTA
ACCTGTTTAATCCGTCAAATCAATTTTCACTTTACATCTAATCACCATTTTGGCTTTGAA
GCCGCTGCCTGATACTGACACTTTGTAGATGTTGTATGATTATTCCTCTATGTTTCAATT
TATTGATGAGGATCTATGGCTCACATCCTACGTAAAACCCACCCACTACTAAAAATTATT
AATAATTCTTTTATTGATCTACCAACCCCTTCAAATTTATCCTACCTATGAAATTTTGGA
TCTTTATTGGGGGCCTGTCTGATTATGCAAATTATTACCGGCTTATTTTTAGCCATACAC
TATACAGCAGATACTTCTTCTGCATTTTCATCCGTAGTACACATTTGCCGCGATGTAAAT
TATGGATGAATAATACGAAACATTCATGCTAACGGAGCCTCATTCTTTTTTATCTGCATC
TATATACACATCGGACGAGGTATCTACTACGGATCATACATATATAAAGAGACCTGAAAT
ATTGGTGTTATTTTATTATTTTTAGTGATGGCAACAGCATTTGTAGGATATGTATTACCT
TGAGGACAAATATCATTCTGAGGTGCTACTGTTATTACCAACCTCCTTTCAGCAATCCCC
TATATAGGAGATATGCTTGTACAATGAATTTGAGGGGGCTTTTCTGTAGACAAGGCTACT
CTTACCCGATTTTTTGCTTTTCACTTCATTTTACCATTTATTATTTCCGGCGCCAGTATT
GTCCATTTATTATTTCTTCATGAAACAGGATCAAATAACCCAATAGGACTAAACTCTAAC
CCTGACAAAATCTCATTCCACCCATACTTTTCACTTAAAGACTTACTAGGGCTTCTAATT
TTAATTCTACTATTAACAATACTATCTCTATTTTCTCCAAACCTTCTTGGTGACCCAGAA
AATTTTACCCCAGCCAACCCCCTAGTCACCCCGCCTCACATTCAACCAGAATGATATTTT
TTATTTGCCTACGCAATTTTACGTTCTATTCCAAATAAGCTAGGGGGAGTAATAGCCCTT
CTAGCCTCTATTATAATTCTAATATTAATCCCCCTACTACATACATCTAAACACCGAAGT
TTAATATTCCGCCCAATAACACAAATATTATTTTGATCATTAATTGCAAACACACTTGTA
TTAACTTGAATTGGAGGCCAACCAGTTGAATCACCACTTATTGAAATTGGTCAAGTAGCC
TCTATCCTCTACTTTATAGTATTTTTTATTTTATTTCCCATCACGGGCATAATAGAAAAT
AAATTTATAAAATGAATTAATTTATTATTTTATATTGTCCCCGTACTTTTAGCGGTAGCA
TTCCTAACCCTTCTTGAACGAAAAGTCTTAGGATATATGCAACTTCGTAAAGGGCCTAAT
ATTGTAGGCCCAATAGGGCTCCTCCAACCAATTGCAGACGGACTAAAACTATTTATTAAA
GAACCAATTCGACCAGCAACTTCCTCCCAAACTATGTTTTTATTAATACCTACAATAGCT
CTTACCCTCTCTCTATTAATTTGAGTCCCCCTTCCCCTTCCCAATATATTTTCTAGCCTA
AATTTAGGAATCTTGTTTATACTTGCCCTCTCCAGCCTAGCCGTATATTCAATTTTGGGA
TCAGGATGATCCTCAAATTCTAAATATGCCTTAATTGGGGCTCTTCGAGCAGTTGCCCAG
ACAATCTCATATGAGGTAACTCTAGGATTAATTTTACTGTGCCTAATTTTAATAACTGGA
GGCTTTATACTATTAAATTTTAATACAACACAAGAATACTTATGATTTCTATTACCAGCC
TGACCAATAGCCGCTATATGATTTATTTCTACCCTCGCAGAGACAAACCGAGCACCATTT
GATTTAACAGAGGGCGAGTCTGAACTCGTATCCGGGTTTAATGTAGAATATGCAGGTGGA
CCATTTGCCCTATTTTTTTTAGCAGAATATGCAAATATTTTAATAATAAATGTATTATCT
ACAATTCTTTTTTTAGGAACAACATTCCATCATCTTTACCCAGAACTATCAACAATTAAT
TTAATTACTAAGGCTTCTATATTATCAATCTTATTCTTATGGGTCCGAGCCTCATACCCA
CGATTTCGCTACGACCAACTTATACACCTTGTATGAAAAAACTTTTTACCCCTCACAATT
GCAATGACTATACTACATCTATCTATTCCTGTTTTAATAGCAGGTCTCCCCCCAATACCA
ATGAGCCCACATGCCTTATCAATATTGTTGTCAAGTTTATCAGCCGGAACAGTAATTACC
CTTATTAGTAACCATTGATTCCTTGCCTGAATAGGCCTAGAATTAAATACACTGGCAATT
ATTCCACTTATATCTAGCACACATCACCCGCGAGCAACAGAGGCAGCCACTAAATATTTT
TTAATTCAAGCCACAGCATCCGCCCTCCTATTATTTGCAACAACACTAAATGCCTGATAC
ACTGGAGAATGAACAATTATTAATATACAAACAACCGCCCCAACACTGATATTAACAATA
GCCTTATTAATTAAATTAGCAGTTGCCCCCTTCCACTTATGAATACCAGATGTAATACAA
GGATTAGACCTAACTACCTGTTTAATTTTGTCAACATGACAAAAACTCGCCCCTATAACA
CTTCTAATCCAAATGGCACCAAAAATAAATTCAACACTACTAATCTCATTAGGATTATTA
TCACTTTTAATCGGAGGATGAGGTGGATTAAATCAACTCCAACTTCGAAAAGTCATAGCC
TACTCCTCTATTGCCCATCTTGGTTGAATAATCATAGTATTATCATTTTTACCAAACCTA
ACACTACTTAACCTATTAATTTATTTATTAATAACCACATCTATATTCCTAATAATAATA
AATCTTTCCTCAACTGATATAAATAAAATAGCCTCCTCATGAATAAAAAATCTTCCCCTT
GCCTCAGCAACAATAATAATCTTAATATCCCTAGGAGGACTTCCACCAACTTCCGGATTT
TTACCTAAATGATTAGTCCTTGAAGAAATTATTAAACAAAACTTAATGCCTCTTGCCACA
ATTGCAGCAATCTCAGCCCTACTGAGTTTATTTTTCTACTTACGCCTTTCCTACAACATA
TCATTAACCACCCCTCCTACACCTTTAAGCTCAAAGTTTATATGACGACTAAAAACAAAA
CCTAATCTAATCTTAACTACAGCAATTATTACCTCTACCTTTCTTTTACCAATTACACCC
TCAATTTTAAACATGATAATGAACATCTTACTAATATTAATTATTACAATAATTATCTCA
GCTACTTTAATTACTATTGGATTTTGATTACCAATTAATACACCAGATACAGAAAAAGTA
TCTCCATATGAATGCGGATTTGATCCACTAGGATCTGCACGTCTTCCATTTTCAATCCGA
TTCTTTTTAATTGCAATTCTATTCCTCTTATTTGATCTAGAAATCGCCCTATTATTACCA
ACTCCATGAGCTGCCCAAATAATACCATTAAACATGTTAGTTTGATCAACAACTATTTTA
CTTCTCCTTACTATCGGACTCGTCTATGAATGAATGCAAGGAGGATTAGAATGAGCAGAA
ATGCTAAAAATTATTATCCCAACAACTATAATAATTCCAATAATTTGACTATCAACAATA
AAATGACTATGATTTAATACCATCACTAGTAGCTTTTTTATTGCCTCTATAAGCCTTACC
TTTTTTCTACTTCCATTTGAAATAATAACAATGACAAATAAGTATTTAGGCTTAGACCAA
ATCTCCTCCCCCTTATTAATTCTCACATGCTGACTACTTCCCCTAATAATTTTAGCTAGC
CAAAATCACTTAAAAAAAAATTCTACTGGTCACCAAAAAATATATCTTTCAATATTATCA
ACACTACAGATGGCCCTTATTTTAGCATTCTCATCAACAGAACTCACCTTATTCTATGTT
GCCTTTGAAACTACTTTAATTCCAACACTCATTATTATTACACGATGGGGAAATCAAACA
GAACGCTTAAATGCAGGAATATATTTTTTATTTTATACATTAGCCGGATCTTTACCCCTC
CTAGTTGCCCTCCTTTTTTTATCAACTACTATCGGCTCGCTATCCCTAGAATTTTTAATA
TTTTATCCTAAAATATTTATAATAACAACCACAAATAAAATTCTTTGATTTGGATGCCTT
ATAGCATTTATAGTTAAAATACCACTTTATGGGGCCCACTTATGATTACCAAAAGCCCAT
GTTGAAGCCCCAGTAGCAGGCTCAATAATTTTAGCTGCCATTCTATTGAAGCTAGGAGGG
TATGGAATTATTCGAGTAACACTAATATTTACATCACTAATTGAACTTTCCTACCCATTT
ATCATTTTAGCCCTTTGAGGGGTCTTAATAACTAGTCTAATTTGTATTCGACAAACAGAC
TTGAAATCTCTTATTGCCTATTCTTCAATCAGCCACATAGGGTTAGTAGTGGCTGCTGCC
CTTATTCAAACCCCATGAAGCTTTACAGGGGCAACTATCCTAATAATTTCTCATGGCCTG
ATCTCCTCAGCTCTTTTTTGTTTAGCAAATACCAACTATGAACGAACACACAGTCGAACC
ATGCTCTTAGCCCGAGGACTCCAAACAACACTGCCATTAATAGCTAGTTGATGACTACTA
TCTAATTTGTTTAATATAGCGCTCCCCCCAACCCCCAATCTCTGAGGAGAACTAATTATT
ATAATCTCACTCTTCAACTGATCCCCATGAACTATTCTAATTACAGGACTAGGAACACTT
CTTACTGCGGCCTATACCCTATATATGTTTCTCATAACTCAGCGGGGCCATCTACCTAAA
CACCTAAAGTATGCCCTTCCCACCTTTACCCGAGAACACTGCTTGATAACAATACACCTA
ACACCAATAATGCTTCTCATATTTAAACCTGAGCTTATCTCAGGAAACTTTATGTCCCCT
ACACTTTTTATATTATATATAACATTTTTATTAAGTATCTCAGGATTAGCCCTTCAACGA
ACCCATTTGCTTTCCGCCTTATTGTGCTTAGAGGGAATAATATTAGCATTGTTCTTAGCA
ATATCACTATGAACAAAACAATTAGAGGTCTCTTCATATTTTCCCCTACCCATATTTATA
CTAACCTTCTCGGCTTGTGAAGCCAGCACTGGTTTATCTTTAATAGTAGCCACTACCCGC
ACACATGGATCAAATCACCTAAAAACCCTCAATCTACTACAATGCATGGACCATACATTA
ATCTTTAACTCCTCCCTTATTATATCTCTTTTTTTCCTTATTATCCCCTTAATTTTTAAT
TCAACTAAAAATATTAACTGACACACTCTTGTAAAATCATCAATTAAAACATCTTTCTTT
ATCAGTTTATTACCTTTAATAATTTTTATAAGTCTAGGGGTTGAATCAACAACCACCAGC
TTTAATTTATTTAAAATTTATAATTTTAATATTTCATCCAGCATTAAAATTGATCAATAC
TCAATTTTATTTTTACCAACAGCCCTGTTTGTTACATGAGCAATTCTTGAATTTGCTATA
TGATATATACATGCAGACATGATAATTAACCGATTTTTTAAGTACCTATTATTATTCTTA
ATTGCTATAATAATCTTAGTTACATCCAATAACATATTTCAACTATTCATTGGGTGAGAA
GGAGTAGGTATTATATCATTCCTCCTAATTGGCTGATGACACTCCCGAGCAGACGCCAAT
ACCGCCGCAATACAAGCGGTTATGTATAATCGAATAGGAGATATTGGACTAATTATTACC
ATAACATGATTTGTAGTAAATACAAACTCATGAGAAATTCAACAAATATTTATATTAACA
AAAGATGAATCTTTTATTCCTCTCCTCGGCCTAATTTTAGCGGCAATAGGGAAGTCTGCT
CAATTTGGACTACACCCCTGACTCCCGGCAGCCATAGAAGGCCCAACCCCAGTATCAGCA
CTATTACACTCAAGCACTATAGTTGTAGCAGGAATTTTTTTACTAATCCGATTTCAACCA
CTTATGGAACAAAATCCAACATCTTTAATAATTTGTCTATGTCTCGGAGCCCTAACTACC
CTATTTACAGCCGCCTGCGCCTTAACTCAAAATGATATTAAGAAAATTGTAGCTTTTTCA
ACATCAAGTCAACTAGGATTAATAATAGTTACTATTGGACTAAATCAACCGCAACTGGCA
TTTTTTCATATTTGTACCCACGCCTTTTTTAAAGCAATACTATTTTTATGCTCAGGATCC
ATTATTCATAGCCTAAACGACGAACAAGATATTCGAAAGATAGGAGGACTACAAAAAGCA
CTCCCAATTACTACAACCTGCCTCACTATCGGCAGTTTAGCATTAACGGGCACCCCCTAT
CTATCAGGATTTTTTTCTAAAGATGCAATTATTGAATCAATAAATATATCTAACCTAAAC
TGTTGATCTTTAATTATTACATTAATTGCCACCTCATTCACTGCCGTTTATAGCTTCCGA
ATTATTTTCTTTTCCTCAATAAATTTCCCACGACTAACCCCCCTAAACTCTATTAATGAA
AACAATAAAATAATTACAAACCCTATTAAACGTTTGGCCTGAGGTAGTATAATTATAGGC
TTATTAATTATTACAAATATAACCCCTATAAAACCACAAATTATAACAATACCTCTATTT
TTAAAAATATCAGCCTTGATAGTTACTATTATAGGACTAGTTATTGCAACTGATATACTT
AAAATAACTTCAGACCTGATAACTAAAACTAAAATATACACATTCTTAAATATATTAGCA
TTCTTTCCTCAAATTACTCACCGTCTCTCACCAAAATCAAAAATATTAATAGGACAAAAC
TTAGCTACTATTCTTACAGACTCTACCTGATATGAAAAATATGGTCCTAAAGGCATCTCA
AATCAACAAATATTATCTATCAAAATTACCACGGCCATTCAAACAGGATTAATTAAAAAT
TATATATTAATACTCTTCATCATGATTTATGTAGGTTTTTTAGCTTTGGTTGGGTTGATC
ATGGGTTTTATTGCTGTGGCTTCAAACCCATCTCCTTATTATGCTGCTTTGGGTTTGGTA
TTGGGTGCTGTTTGTGGGTGTTGAATTTTAGTTGATTTTGGTATTTCCTTTTTATCCCTC
GTATTATTGTTAATTTATTTAGGTGGTATGCTAGTTGTGTTTGCTTATTCTGCCTCTTTA
GCGGCTGAGCCTTACCCTGAAGCTTGAGGGAGTTGGTCTGTTTTAGTTTATGTTTTCGTG
TATATGGTAGGGGTTATTATGTGTTACATAATAGTTTGTAATACATATTACTTTGAGGGT
CTATTTTCTGGGATAGGGGAAGAATTTGGTGTAATAGTTTATGATTTTAGTGGGGTTGGG
TTAATATATACTTTAGGTGTGGTTTTTTTAATAATCTCTGGGTGAGCTCTTCTTTTAACC
TTGTTTGTGGTGCTAGAGGTTACTCGGGGGGTATCCCGGGGTTCTTTGCGTGCTGTA
>Ahar_RAC054
ATGAGCCTAAGCTTTTTTGACCAATTTATAAGTCCTATCCTTATAGGAATTCCACTTATT
ACCTTATCCTTATTTCTTCCATGATTATTAATTCCAAGTCCAACTAATCAATGATGTGGA
AATCGTCTATCATCTCTACAACTTTGATTTTCATGTAATTTAACAAAACAACTTATAAAC
CCCCTCAACTCTAATGGACATAAATGATCACTCCTACTAATTTCCTTAATGGTGTTTATT
ATCTCTATAAATTTATTAGGCTTGCTCCCCTATACTTTTACACCAACAACACAACTATCA
ATAAATTTAGGATTAGCAACCCCTATATGATTGGCCACTGTAATTTTAGGTCTACGCAAC
CAACCTACCATAACCCTTGGCCATCTTCTGCCAGAAGGCACACCAACCCTACTAATTCCA
ACTCTTATTTTAATTGAAACAATTAGTCTATTTATTCGACCATTAGCATTAGGAGTACGA
CTAACAGCAAACTTAACAGCAGGACATTTACTAATTCAACTAATTTCCTCTGCAATTTTT
ATTCTCTTACCATTAATACCAATAGTTGCTATTCTAACCTTAATAGTATTATTTTTACTC
ACGCTACTAGAGATTGCCGTAGCAATAATTCAAGCCTATGTTTTTGTATTATTATTAAGT
CTTTATTTACAAGAAAATATTATGCCGCAATTAAACCCGGACCCCTGATTCTTAATTTTC
ACCTTATCATGGTTGATTTATTTAATTATCTTAATAATAAAAGTTATAAATTTTAAATCA
CCAAATGAGCCCGCAACACAAAATACTTATATAAATAAACCACAGCCTTGAAACTGACCA
TGAGCCGTGATAATTACTCGATGATTCTTCTCAACAAATCATAAAGATATTGGCACCCTT
TATCTAATATTTGGTGCCTGAGCCGGCATAGTCGGCACGGCTCTAAGCCTATTAATTCGA
GCGGAATTAAGCCAACCTGGTGCTCTACTAGGAGACGATCAAATTTATAATGTAATCGTA
ACCGCTCATGCCTTTGTGATAATTTTTTTTATAGTAATACCTATTATGATCGGGGGATTT
GGTAACTGATTACTCCCACTAATAATTGGTGCCCCCGACATAGCATTCCCTCGAATAAAC
AATATAAGTTTTTGACTTCTCCCCCCCTCTTTTCTTTTACTATTAGCCTCATCCGGCGTA
GAGGCCGGTGCAGGCACCGGCTGAACGGTCTACCCTCCTCTGGCCAGTAACATAGCACAT
GCTGGAGCTTCTGTAGATTTAACTATCTTCTCCCTTCACCTAGCCGGAGTATCATCTATT
CTAGGAGCTATTAATTTCATTACTACTTCCATTAATATAAAACCCCCAGCTATGTCACAA
TATCAAACACCCTTATTCGTGTGATCTGTTTTAATCACTGCTATTCTACTTTTATTATCA
TTACCAGTACTAGCAGCAGGCATTACTATACTTCTTACAGACCGAAATCTTAATACCACC
TTCTTTGACCCCGCAGGGGGAGGGGACCCGGTATTATACCAACATTTATTCTGATTTTTT
GGTCATCCTGAAGTATATATTCTTATCTTACCCGGATTTGGTATAATCTCCCACATTGTT
ACTTATTATTCATCTAAAAAAGAACCGTTTGGATATATGGGCATGGTCTGAGCAATAATA
TCAATTGGCCTCTTAGGATTTATTGTGTGGGCCCACCACATATTCACAGTTGACCTTAAT
GTTGACACACGAGCTTATTTTACCTCCGCAACAATAATTATTGCTATTCCAACTGGAGTA
AAAGTATTTAGCTGATTAGCAACAATGCACGGAGGATCAATTAAATGAGATGCGGCCATA
CTTTGAGCCCTTGGATTTATTTTCCTTTTTACTGTTGGGGGCCTAACTGGTATTGTATTA
GCTAATTCCTCTTTAGATATTGTGCTACATGACACTTATTATGTAGTAGCCCACTTTCAT
TATGTCTTATCTATAGGTGCCGTTTTTGCTATCATAGGGGGATTCGTACATTGATTTCCA
CTTTTTTCAGGGTATACCCTCCATCCAACATGATCAAAAATCCACTTTGGAGTAATGTTT
ATTGGAGTAAACTTAACATTCTTTCCCCAACATTTTTTAGGTTTAGCAGGCATACCCCGA
CGATATTCAGACTACCCAGACGCTTATACCCTTTGAAATTCATTATCATCAATCGGATCA
CTTATTTCACTTATAGCAGTCATTATAATAATATTTATTATCTGAGAAGCTTTCGCATCA
AAACGAGAAGTTCTCACTACAGAGCTTACCTCAACAAACATCGAGTGATTATATGGATGT
CCTCCACCTTATCATACATTTGAAGAACCATCTTTTGTACAAACAATGGCACACCCATCA
CAGCTAGGCTTTCAAGATGCAGCCTCTCCAATTATAGAAGAACTTCTACACTTCCATGAT
CACGCCCTCATAGCAGTATTTTTAATTAGCTCCATTGTACTTTATATTATTACTGCTATA
ATCATAACAAAATTGACTAATACCAATGCCACAGATGCCCAAGAAATTGAAATAGTATGA
ACAATTATACCTGCCATTATTCTTATCGTTATTGCTCTCCCATCACTACGAATTCTTTAT
CTAATAGATGAAATTAATAACCCCCACCTAACAGTTAAAGCCATTGGCCATCAATGATAT
TGAAGCTATGAATTTACAAACTACGAAAACCTTATATTTGACTCGTATATGATTCCTACA
CAAGATCTTATGCCAGGACAGTTTCGCTTACTAGAAGTAGATAATCGTATGGTTGTTCCA
ATAGAATCCCCAATTCGAATATTAATTTCAGCAGAAGACGTATTACACTCATGAGCAGTT
CCCTCTTTAGGAATTAAAACAGACGCCATCCCAGGCCGACTAAATCAAACAACATTTATT
GTATCTCGACCAGGAATTTTTTACGGACAATGTTCTGAAATTTGTGGGGCAAATCACAGC
TTCATACCTATTGTAGTAGAAACAACACCACTAAATTACTTCCAAAACTGATCCTCTTTA
ATATTAAACTCCATGACACACCAAGCCCATGCTTTTCATATAGTTGACCCAAGCCCCTGA
CCCTTAACGGGGGCCATCGCAGCACTACTACTTACATCTGGCCTAGCAATGTGATTCCAC
TTCGGATCCATAACATTAATAAACTTAGGCTTGATTACTATAATTTTAACAATAATTCAA
TGATGACGAGATATTGTACGAGAAGGCACATTTCAAGGACACCACACTATTCCAGTTCAA
AAGGGGCTTCGCTATGGTATAATCTTATTCATTTCATCCGAAGTCTTATTCTTCTTTGGA
TTTTTTTGAGCATTTTACAATTCAAGTCTTGCACCAACCCCTGAATTGGGAGAATGCTGA
CCACCAGCAGGAATTATTCCCCTTGACCCATTTGAAGTACCCTTATTAAATACAGCAGTC
CTACTCGCCTCAGGCGTAACCGTCACATGAGCACACCATAGCATTATAGCAGGAAACCGC
AAAGATGCCTCCCACTCTTTATTTTTAACAGTTGTTTTAGGTTTATATTTTACAGCCCTT
CAAACTATAGAATATTATGAAGCCCCATTTGCTATTGCAGACGGAGTGTATGGCTCAACC
TTCTTTGTAGCCACTGGTTTTCATGGACTTCACGTAATTATTGGCTCCCTTTTTTTATTA
ACCTGTTTAATCCGTCAAATCAATTTTCACTTTACATCTAATCACCATTTTGGCTTTGAG
GCCGCTGCCTGATACTGGCACTTTGTAGATGTTGTATGATTATTCCTCTATGTTTCAATT
TATTGATGAGGATCCATGGCTCACATCCTACGTAAAACCCACCCACTACTAAAAATTATT
AATAATTCCTTTATTGATTTACCAACCCCTTCAAATTTATCCTACCTATGAAATTTTGGA
TCTTTATTAGGGGCCTGTCTAATTATGCAAATTATTACCGGCTTATTTTTAGCCATGCAC
TATACAGCAGATACTTCTTCTGCATTTTCATCCGTAGTACACATTTGCCGCGATGTAAAT
TATGGATGAATAATACGAAGCATCCATGCTAATGGAGCCTCATTCTTTTTTATCTGCATC
TACATACACATTGGACGAGGTATTTACTACGGATCATACGTATATAAAGAGACCTGAAAT
ATTGGTGTTATTTTATTATTTTTAGTTATAGCAACAGCATTTGTAGGATATGTATTACCT
TGAGGACAAATATCATTCTGAGGTGCTACTGTTATTACCAATCTCCTTTCAGCAATCCCC
TATATAGGAGATATGCTCGTACAATGAATTTGAGGAGGCTTTTCTGTAGATAAGGCTACT
CTTACCCGATTTTTTGCTTTTCACTTCATTTTACCATTTATTATCTCCGGCGCCAGTATT
GTCCATTTATTATTTCTTCATGAAACAGGATCAAATAACCCAATAGGACTAAACTCTAAC
CCTGACAAAATCTCATTCCACCCATACTTTTCACTTAAAGACTTACTAGGACTTCTAATT
TTAATTCTCCTATTAACAATACTATCTCTATTTTCTCCAAACCTTCTTGGTGACCCAGAA
AATTTTACCCCGGCAAACCCCCTAGTCACCCCACCTCACATTCAACCAGAATGATATTTT
TTATTTGCCTACGCAATCTTACGTTCTATTCCAAATAAGCTAGGAGGAGTAATAGCCCTC
CTAGCCTCTATTATAATTCTAATATTAATCCCCCTATTACATACATCTAAACACCGAAGT
TTAATATTCCGCCCAACAACACAAATATTATTTTGATCATTAATTGCAAACACACTTGTA
TTAACTTGAATTGGAGGCCAACCAGTTGAATCACCACTTATTGAAATTGGTCAAGTAGCC
TCTATCCTCTATTTTTTACTATTTTTTATTTTATTTCCCATCACAGGCATAATAGAAAAT
AAATTTATAAAATGAATTAATTTATTATTTTATATTATCCCTGTACTTTTAGCGGTAGCA
TTCCTAACCCTTCTTGAACGAAAAGTCTTAGGATATATACAACTTCGTAAAGGACCTAAT
ATTGTAGGCCCAATAGGCCTCCTCCAACCAATTGCAGACGGACTAAAACTATTTATTAAA
GAACCAATTCGACCAGCAACTTCCTCCCAAACCATGTTTTTATTAATACCTACAATAGCT
CTTACCCTCTCCCTATTAATTTGAATTCCCCTTCCCCTTCCCAATATATTTTCTAGTCTA
AATTTAGGAATCTTATTTATACTTGCCCTCTCCAGCCTAGCCGTATATTCAATTTTAGGA
TCAGGATGATCCTCAAATTCTAAATATGCCTTAATTGGGGCCCTTCGAGCAGTTGCCCAG
ACAATCTCATATGAAGTAACCCTAGGATTAATTTTACTATGCCTAATTTTAATAACTGGA
GGCTTTATATTATTAAATTTTAATACAACACAAGAATACTTATGATTTCTAGTACCAGCC
TGACCAATAGCCTTTATATGATTTATTTCGACCCTCGCAGAGACAAACCGAGCACCATTT
GATCTAACAGAAGGCGAGTCTGAACTAGTATCCGGATTTAATGTAGAATATGCAGGCGGA
CCATTTGCCCTATTTTTTTTAGCAGAATATACAAATATTTTAATAATAAATGTATTATCC
ACAATTCTTTTTTTAGGAACAACATTCCATCACCTTTACCCAGAACTATCAACAATTAAT
TTAATTACTAAAGCTTCTATATTATCAATCTTATTCTTATGGGTACGAGCCTCATACCCA
CGATTTCGCTACGATCAGCTTATACACCTTGTATGAAAAAACTTTTTACCCCTTACAATT
GCAATGACTATACTACATCTATCTATTCCTGTTTTAATAACAGGTCTCCCCCCAATACCA
ATGAGCCCACATGCCCTATCAATATTGTTGTCAAGTTTATCAGCCGGAACAGTAATTACC
CTTATTAGTAACCATTGATTCCTTGCCTGAGTAGGCCTAGAATTAAATACACTGGCAATT
ATTCCACTTATATCTAACGCACATCACCCGCGAGCAACGGAAGCAGCCACTAAATATTTT
TTAATTCAAACCACGGCATCTGCCCTCCTATTATTTGCAACAACACTAAATGCCTGATAT
ACTGGAGAATGAACAATTATTAATATACAAACAACCACCCCAACACTGATATTGACAATA
GCCCTATTAATTAAATTAGCAGTTGCCCCCTTCCACTTATGAATACCAGATGTAATACAA
GGATTAGACCTAACTACCTGTTTAATTTTATCAACATGACAAAAACTAGCCCCTATAACA
CTTCTAATCCAAATAGCACCAAAAATAGATTCAACACTACTAACTTCATTAGGATTATTA
TCACTTTTAATTGGGGGATGAGGTGGGTTAAATCAACTCCAACTTCGAAAAGTCATAGCC
TACTCCTCTATTGCCCATCTTGGTTGAATAATCATAGTATTATCATTTTTACCAAACCTA
GCACTACTTAACCTATTAATTTATTTACTAATAACCACATCTATATTCCTAATAATAATA
AATCTTTCCTCAACTGATATAAATAAAATAGCCTCATCATGAATAAAAAATCTTCCCCTT
GCCTCAGCAATAATAATAATCTTAATATCCCTCGGAGGACTTCCACCAACTTCAGGATTT
TTACCTAAATGATTAGTCCTTGAAGAAATTATTAAACAAAACTTAATGCCTCTTGCCACA
ATTACAGCAATCTCAGCCCTACTAAGTTTATTTTTCTACCTACGCCTTTCCTACAACATA
TCACTAACTACCCCTCCTACACCTTTAAACTCAAAGTTTATATGACGACTAAAAACAAAA
CCTAATCTAATCTTAACTACAACAATTATTACCTCTACTTTTCTTTTACCAATCACACCC
TCAATTTTAAACATGATAATGAACATCTTACTAATATTAATTATTACAATAATTATCTCA
ACTACTTTAATTACTATTGGATTTTGATTACCAATTAGTACACCAGATACAGAAAAAGTA
TCTCCATATGAATGCGGATTTGATCCACTAGGATCTGCACGTCTTCCATTTTCAATCCGA
TTCTTTTTAATTGCAATTCTATTCCTCTTATTTGATCTAGAAATCGCCCTATTATTACCA
ACCCCATGAGCTGCTCAGATAATACCATTAAATATATTAGTTTGATCAACAACTATTTTA
CTTCTCCTTACTGTCGGACTTGTTTATGAATGAATGCAAGGAGGATTAGAGTGAGCAGAA
GTGCTAAAAATTATTATCCCAACAACTATAATAGTTCCAATAATTTGACTATCAACAATA
AAATGACTATGATTCAATACCATCACCAGTAGCTTTTTTATTGCCTCTATAAGCCTTTCC
TTTTTTCTACTTCCATTTGAAATAATAACAATAACAAATAAGTATTTAGGCCTAGACCAA
ATCTCCTCCCCCTTATTAATTCTCACATGCTGACTACTTCCCCTAATAATTTTAGCTAGC
CAAAATCACTTAAAAAAAAATTCTACTAGTCATCAAAAAATATATCTTTCAATATTATCA
ACACTACAGATAGCCCTTATTTTAGCATTCTCATCAACAGAACTCATCTTATTCTATGTT
GCCTTTGAAACTACTTTAATTCCAACACTCATTATTATTACACGATGGGGAAATCAAACA
GAACGCTTAAATGCAGGAATATATTTTTTATTTTATACATTAGCCGGATCTTTACCCCTC
CTAATTGCCCTCCTTTTTTTATCAACTACTATCGGCTCGCTATCCCTAGAATTTTTAATG
TTTTACCCTAAAATATTTATAATAACAACCACAAATAAAATTCTTTGATTTGGATGTCTT
ATAGCATTTATGGTTAAAATACCACTTTATGGAACCCACTTATGATTACCAAAAGCCCAT
GTTGAAGCCCCAGTAGCAGGCTCAATAATTTTAGCTGCTATTCTATTGAAGCTAGGGGGA
TATGGAATTATTCGAGTAACACTAATATTTACATCACTAATTGAACTTTCTTACCCATTT
ATTATTTTAGCCCTTTGAGGAATCTTAATAACTAGTCTAATTTGTATTCGACAAACAGAC
TTGAAATCTCTTATTGCCTATTCTTCAATCAGCCACATAGGCTTAGTGGTAGCTGCTACC
CTTATTCAAACCCCATGAAGCTTTACAGGGGCAACTATCCTAATAATTTCCCATGGCCTG
ATCTCCTCAGCTCTTTTTTGCTTAGCAAATACTAACTATGAACGAACACACAGTCGAACC
ATGCTCTTAGCCCGAGGACTCCAAACAATACTACCATTAATAGCTAGTTGATGATTATTA
TCTAATTTGTTTAATATAGCGCTTCCCCCAACCCCCAATCTCTGAGGAGAACTGATTATT
ATAGTCTCACTCTTCAACTGATCCCCATGAACTATTCTAATTACAGGACTAGGAACACTT
CTTACTGCGGCTTATACCTTATATATGTTTCTCATAACTCAACGGGGCCAACTACCTAAA
CACTTAAAGTATACCCTTCCCACCTTTACCCGAGAACACTGCTTGATAACAATACACCTA
ACACCAATAATACTTCTCATATTTAAACCTGAGCTTATCTCAGGAAACTTTATGTCCCCT
ACACTTTTTATATTATATATAACATTTTTATTAAGTATCTCAGGTTTAGCCCTTCAACGA
ACCCACTTGCTTTCCGCCTTATTGTGTTTAGAAGGAATAATATTAGCATTGTTCTTAGCA
ATATCACTATGAACAAAACAATTAGAGGTCTCTTCATATTTTCCTCTACCTATATTTATA
TTAACCTTCTCGGCTTGTGAAGCCAGCACTGGTTTATCTTTAATAGTAGCTACTACCCGC
ACACATGGATCAAATCACCTGAAAACCCTCAATCTACTACAGTGCATGGACCATACATTA
ATCTTTAACTCCTCCCTTATTATATCTCTTTTTTTCCTTATTATCCCCTTAATTTTTAAT
TCAACTAAAAATATTAACTGACACACTCTTGTAAAATCATCAATTAAAACATCTTTCTTT
ATCAGTTTATTACCTTTAATAATTTTTATAAGTCTAGGGGTTGAATCAACAACCACCAGC
TTTAATTTATTTAAAATTTATAATTTTAATATTTCATCCAGCATTAAAATTGATCAGTAC
TCAATTTTATTTTTACCAACAGCCCTGTTTGTTACATGAGCAATTCTTGAATTTGCTATA
TGATATATACATGCAGACATGATAATTAACCGATTTTTCAAGTACCTATTATTATTCTTA
ATTGCTATAATAATCCTAGTTACATCCAATAACATATTTCAACTATTCATTGGATGAGAA
GGGGTCGGTATTATATCATTTCTCCTAATTGGCTGATGACACTCCCGGGCAGACGCCAAT
ACCGCCGCAATACAAGCGGTTATGTATAATCGAATAGGAGACATTGGACTAATTATTACC
ATAACATGATTTGTAATAAATACAAACTCATGAGAAATTCAACAAATATTTATATTAACA
AAAGATGAATCTTTTATTCCTCTCCTCGGCCTAATTTTAGCAGCAATGGGGAAGTCTGCT
CAATTTGGATTACACCCCTGACTCCCGGCAGCCATAGAAGGCCCAACCCCAGTATCAGCA
CTATTGCACTCAAGCACTATAGTTGTAGCAGGAATTTTTTTACTAATCCGATTTCAACCA
CTTATGGAACAAAACCCAACATCTTTAATAATTTGTCTATGTCTCGGAGCCCTAACCACC
CTATTTACAGCCGCCTGCGCCTTAACTCAAAATGATATTAAGAAAATTGTAGCTTTTTCA
ACATCAAGTCAACTAGGATTAATAATAGTTACTATTGGATTAAATCAACCACAACTGGCA
TTTTTTCATATTTGTACCCACGCCTTTTTTAAAGCGATACTATTTTTATGCTCAGGATCC
ATTATTCATAGCCTAAACAACGAACAAGATATTCGAAAGATAGGAGGACTACAAAAAGCA
CTCCCAATTACTACAACCTGCCTTACTATCGGCAGTTTAACATTAACGGGCACCCCTTAC
CTATCAGGATTTTTTTCTAAAGATGCAATTATTGAATCAATAAATATATCCAACCTAAAC
TGTTGATCTTTAATTATTACACTAATTGCCACCTCATTCACTGCCGTTTATAGCTTCCGA
ATTATTTTCTTTTCCTCAATAAATTTCCCACGACTAACCCCCCTAAACCCTATTAATGAA
AACAATAAAATAATTACAAACCCTATTAAACGTTTAACCTGAGGTAGTATAATTATAGGC
TTATTAATTATTATAAATATAACCCCTATAAAACCACAAATTATAACAATACCTCTACTT
TTAAAAATATCAGCCTTGATAGTTACTATTATAGGACTAGTTATTGCAACCGATATACTT
AAAATAACTTCAAACCTGATAACTAAAACTAAAACATACACATTCTTAAATATATTAGCA
TTCTTTCCTCAAATTACTCACCGTCTCTCACCAAAATCAAAAATATTAATAGGACAAAAC
TTAGCTACTATTCTTACAGACTCTACCTGATATGAAAAATACGGTCCTAAAGGCATCTCA
AATCAACAGATATTATCTATCAAAATTACCACGACCATTCAAACAGGATTAATTAAAAAT
TATATATTAATACTCTTCATCATGGTTTATGTAGGTTTTTTAGCTTTGGTTGGGTTGATC
ATGGGTTTTATTGCTGTGGCTTCAAATCCATCTCCTTATTATGCTGCTTTGGGTTTGGTG
TTGGGTGCTGTTTGTGGGTGTTGAATTTTAGTTGATTTTGGTATTTCCTTTTTATCCCTT
GTATTATTGTTAATTTATTTGGGTGGCATGTTAGTTGTGTTTGCTTATTCTGCCTCTTTG
GCGGCTGAGCCTTATCCTGAGGCTTGAGGGAGTTGGTCTGTTTTAGTTTATGTTTTCGTG
TATACGGTAGGGGTTATTATATGTTACATAATAGTTTGTAATACATATTACTTTGAGGGC
TTATTTTCTGGGATGGGGGAAGAATTTGGTGTAATAGTTTATGATTTTAGTGGGGTTGGG
TTGATATATACTTTGGGTGTGGTTTTTTTAATAATTTCTGGGTGAGCTCTTCTTTTAACC
TTGTTTGTGGTGTTAGAGGTTACTCGGGGGGTATCTCGGGGTTCTTTGCGTGCCGTA
